# Supplementary material for: ﻿Two new Palaearctic species of Xynobius Foerster (Hymenoptera, Braconidae, Opiinae)
Source: Zookeys. 2023 May 3;1160:61–74. doi: 10.3897/zookeys.1160.103417 (PMC10172934; doi:10.3897/zookeys.1160.103417)
Supplement: XML Treatment for Xynobius [file zookeys.1160.103417-treatment1.xml]

<!DOCTYPE tp:taxon-treatment
  PUBLIC "-//TaxonX//DTD Taxonomic Treatment Publishing DTD v0 20100105//EN" "tax-treatment-NSO.dtd">
<tp:taxon-treatment xmlns:tp="http://www.plazi.org/taxpub"><tp:treatment-meta><kwd-group><label>Taxon classification</label><kwd>
              <named-content content-type="kingdom">Animalia</named-content>
            </kwd><kwd>
              <named-content content-type="order">Hymenoptera</named-content>
            </kwd><kwd>
              <named-content content-type="family">Braconidae</named-content>
            </kwd></kwd-group><mixed-citation publication-type="journal"><person-group><name><surname>Han</surname><given-names>Yunjong</given-names></name><name><surname>van Achterberg</surname><given-names>Cornelis</given-names></name><name><surname>Lee</surname><given-names>Heung-Sik</given-names></name><name><surname>Kim</surname><given-names>Hyojoong</given-names></name></person-group><article-title>﻿Two new Palaearctic species of <italic><tp:taxon-name><tp:taxon-name-part taxon-name-part-type="genus" reg="Xynobius">Xynobius</tp:taxon-name-part></tp:taxon-name></italic> Foerster (<tp:taxon-name><tp:taxon-name-part taxon-name-part-type="order">Hymenoptera</tp:taxon-name-part></tp:taxon-name>, <tp:taxon-name><tp:taxon-name-part taxon-name-part-type="family">Braconidae</tp:taxon-name-part></tp:taxon-name>, <tp:taxon-name><tp:taxon-name-part taxon-name-part-type="subfamily">Opiinae</tp:taxon-name-part></tp:taxon-name>)</article-title><source>Zookeys</source><day>03</day><month>05</month><year>2023</year><volume>1160</volume><fpage>61</fpage><lpage>74</lpage><pub-id pub-id-type="doi">10.3897/zookeys.1160.103417</pub-id></mixed-citation></tp:treatment-meta><tp:nomenclature><label>﻿Genus</label><tp:taxon-name>
            <object-id xmlns:xlink="http://www.w3.org/1999/xlink" content-type="arpha" xlink:type="simple">90E205DB-7D8C-53CF-9C9E-B2D2A711DF63</object-id>
            <tp:taxon-name-part taxon-name-part-type="genus" reg="Xynobius">Xynobius</tp:taxon-name-part>
          </tp:taxon-name><tp:taxon-authority>Foerster, 1863</tp:taxon-authority><xref ref-type="fig" rid="F1">Figs 1</xref><xref ref-type="fig" rid="F2">, 2–11</xref><tp:nomenclature-citation-list><tp:nomenclature-citation><tp:taxon-name>
                <tp:taxon-name-part taxon-name-part-type="genus" reg="Xynobius">Xynobius</tp:taxon-name-part>
              </tp:taxon-name><comment>Foerster, 1863: 235. Type species (by original designation): <tp:taxon-name><tp:taxon-name-part taxon-name-part-type="genus" reg="Xynobius">Xynobius</tp:taxon-name-part><tp:taxon-name-part taxon-name-part-type="species" reg="pallipes">pallipes</tp:taxon-name-part></tp:taxon-name> Foerster, 1863 (= <tp:taxon-name><tp:taxon-name-part taxon-name-part-type="genus" reg="Opius">Opius</tp:taxon-name-part><tp:taxon-name-part taxon-name-part-type="species" reg="caelatus">caelatus</tp:taxon-name-part></tp:taxon-name> Haliday, 1837).</comment></tp:nomenclature-citation><tp:nomenclature-citation><tp:taxon-name>
                <tp:taxon-name-part taxon-name-part-type="genus" reg="Aclisis">Aclisis</tp:taxon-name-part>
              </tp:taxon-name><comment>Foerster, 1863: 267. Type species (by original designation): <tp:taxon-name><tp:taxon-name-part taxon-name-part-type="genus" reg="Aclisis">Aclisis</tp:taxon-name-part><tp:taxon-name-part taxon-name-part-type="species" reg="isomera">isomera</tp:taxon-name-part></tp:taxon-name> Foerster, 1863 (= <tp:taxon-name><tp:taxon-name-part taxon-name-part-type="genus" reg="Opius">Opius</tp:taxon-name-part><tp:taxon-name-part taxon-name-part-type="species" reg="caelatus">caelatus</tp:taxon-name-part></tp:taxon-name> Haliday, 1837). Synonymized by <xref ref-type="bibr" rid="B3">Fischer (1972)</xref>.</comment></tp:nomenclature-citation><tp:nomenclature-citation><tp:taxon-name>
                <tp:taxon-name-part taxon-name-part-type="genus" reg="Holconotus">Holconotus</tp:taxon-name-part>
              </tp:taxon-name><comment>Foerster, 1863: 259 (not Schmidt-Göbel 1846). Type species (by original designation): <tp:taxon-name><tp:taxon-name-part taxon-name-part-type="genus" reg="Opius">Opius</tp:taxon-name-part><tp:taxon-name-part taxon-name-part-type="species" reg="comatus">comatus</tp:taxon-name-part></tp:taxon-name> Wesmael, 1835). Synonymized by <xref ref-type="bibr" rid="B14">van Achterberg (2004)</xref>.</comment></tp:nomenclature-citation><tp:nomenclature-citation><tp:taxon-name>
                <tp:taxon-name-part taxon-name-part-type="genus" reg="Aulonotus">Aulonotus</tp:taxon-name-part>
              </tp:taxon-name><comment>Ashmead, 1900: 368 (new name for <tp:taxon-name><tp:taxon-name-part taxon-name-part-type="genus" reg="Holconotus">Holconotus</tp:taxon-name-part></tp:taxon-name> Foerster). Type species (by original designation): <tp:taxon-name><tp:taxon-name-part taxon-name-part-type="genus" reg="Opius">Opius</tp:taxon-name-part><tp:taxon-name-part taxon-name-part-type="species" reg="comatus">comatus</tp:taxon-name-part></tp:taxon-name> Wesmael, 1835). Synonymized by  <xref ref-type="bibr" rid="B9">Tobias and Jakimavicius (1986)</xref>.</comment></tp:nomenclature-citation><tp:nomenclature-citation><tp:taxon-name>
                <tp:taxon-name-part taxon-name-part-type="genus" reg="Eristernaulax">Eristernaulax</tp:taxon-name-part>
              </tp:taxon-name><comment>Viereck, 1913: 362. Type species (by original designation): <tp:taxon-name><tp:taxon-name-part taxon-name-part-type="genus" reg="Eristernaulax">Eristernaulax</tp:taxon-name-part><tp:taxon-name-part taxon-name-part-type="species" reg="leucotaenia">leucotaenia</tp:taxon-name-part></tp:taxon-name> Viereck, 1913). Synonymized by <xref ref-type="bibr" rid="B14">van Achterberg (2004)</xref>.</comment></tp:nomenclature-citation><tp:nomenclature-citation><tp:taxon-name>
                <tp:taxon-name-part taxon-name-part-type="genus" reg="Stigmatopoea">Stigmatopoea</tp:taxon-name-part>
              </tp:taxon-name><comment>Fischer, 1984: 610, 611 (as subgenus of <tp:taxon-name><tp:taxon-name-part taxon-name-part-type="genus" reg="Opius">Opius</tp:taxon-name-part></tp:taxon-name> Wesmael), 1998: 25 (key to species); <xref ref-type="bibr" rid="B18">Wharton 1988</xref>: 356; <xref ref-type="bibr" rid="B20">2006</xref>: 338 (as subgenus of <tp:taxon-name><tp:taxon-name-part taxon-name-part-type="genus" reg="Eurytenes">Eurytenes</tp:taxon-name-part></tp:taxon-name> Foerster, 1863; possible paraphyly in <tp:taxon-name><tp:taxon-name-part taxon-name-part-type="genus" reg="Xynobius">Xynobius</tp:taxon-name-part></tp:taxon-name>). Type species (by original designation): <tp:taxon-name><tp:taxon-name-part taxon-name-part-type="genus" reg="Opius">Opius</tp:taxon-name-part><tp:taxon-name-part taxon-name-part-type="species" reg="macrocerus">macrocerus</tp:taxon-name-part></tp:taxon-name> Thomson, 1895. Synonymized by <xref ref-type="bibr" rid="B14">van Achterberg (2004)</xref>.</comment></tp:nomenclature-citation><tp:nomenclature-citation><tp:taxon-name>
                <tp:taxon-name-part taxon-name-part-type="genus" reg="Xynobiotenes">Xynobiotenes</tp:taxon-name-part>
              </tp:taxon-name><comment>Fischer, 1998: 23 (as subgenus of <tp:taxon-name><tp:taxon-name-part taxon-name-part-type="genus" reg="Eurytenes">Eurytenes</tp:taxon-name-part></tp:taxon-name> Foerster, 1863). Type species (by original designation): <tp:taxon-name><tp:taxon-name-part taxon-name-part-type="genus" reg="Opius">Opius</tp:taxon-name-part><tp:taxon-name-part taxon-name-part-type="species" reg="scutellatus">scutellatus</tp:taxon-name-part></tp:taxon-name> Fischer, 1962. Synonymized by <xref ref-type="bibr" rid="B7">Li et al. (2013)</xref>.</comment></tp:nomenclature-citation></tp:nomenclature-citation-list></tp:nomenclature><tp:treatment-sec><!--Section generated to contain objects referenced in tp:taxon-treatment.--><fig id="F1" position="float" orientation="portrait"><object-id xmlns:xlink="http://www.w3.org/1999/xlink" content-type="doi" xlink:type="simple">10.3897/zookeys.1160.103417.figure1</object-id><object-id xmlns:xlink="http://www.w3.org/1999/xlink" content-type="arpha" xlink:type="simple">9D901FC1-723D-5553-ACD0-5D5863943377</object-id><label>Figure 1.</label><caption><p><italic><tp:taxon-name><tp:taxon-name-part taxon-name-part-type="genus" reg="Xynobius">Xynobius</tp:taxon-name-part><tp:taxon-name-part taxon-name-part-type="species" reg="subparallelus">subparallelus</tp:taxon-name-part></tp:taxon-name></italic> Han &amp; van Achterberg, sp. nov., holotype, ♀, Japan, habitus, lateral.</p></caption><graphic xmlns:xlink="http://www.w3.org/1999/xlink" xlink:href="zookeys-1160-061_article-103417__-g001.jpg" position="float" orientation="portrait" xlink:type="simple" id="oo_845657.jpg"><uri content-type="original_file" xlink:type="simple">https://binary.pensoft.net/fig/845657</uri></graphic></fig><fig id="F2" position="float" orientation="portrait"><object-id xmlns:xlink="http://www.w3.org/1999/xlink" content-type="doi" xlink:type="simple">10.3897/zookeys.1160.103417.figures2-11</object-id><object-id xmlns:xlink="http://www.w3.org/1999/xlink" content-type="arpha" xlink:type="simple">686E2E27-21F1-5B5E-8A16-E442B322448D</object-id><label>Figures 2–11.</label><caption><p><italic><tp:taxon-name><tp:taxon-name-part taxon-name-part-type="genus" reg="Xynobius">Xynobius</tp:taxon-name-part><tp:taxon-name-part taxon-name-part-type="species" reg="subparallelus">subparallelus</tp:taxon-name-part></tp:taxon-name></italic> Han &amp; van Achterberg, sp. nov., holotype, ♀, Japan <bold>2</bold> wings <bold>3</bold> mesosoma lateral <bold>4</bold> mesosoma dorsal <bold>5</bold> propodeum and 1<sup>st</sup> metasomal segment dorsal <bold>6</bold> 2<sup>nd</sup> and following metasoma segments dorsal <bold>7</bold> head anterior <bold>8</bold> head dorsal <bold>9</bold> propodeum posterior and 1<sup>st</sup> metasomal segment basal <bold>10</bold> antenna <bold>11</bold> hind leg lateral. The arrow indicates the dorsope.</p></caption><graphic xmlns:xlink="http://www.w3.org/1999/xlink" xlink:href="zookeys-1160-061_article-103417__-g002.jpg" position="float" orientation="portrait" xlink:type="simple" id="oo_845658.jpg"><uri content-type="original_file" xlink:type="simple">https://binary.pensoft.net/fig/845658</uri></graphic></fig></tp:treatment-sec><ref-list><ref id="B3"><mixed-citation xmlns:xlink="http://www.w3.org/1999/xlink" xlink:type="simple"><person-group><name name-style="western"><surname>Fischer</surname><given-names>M</given-names></name></person-group> (<year>1972</year>) <article-title><tp:taxon-name><tp:taxon-name-part taxon-name-part-type="order">Hymenoptera</tp:taxon-name-part></tp:taxon-name><tp:taxon-name><tp:taxon-name-part taxon-name-part-type="family">Braconidae</tp:taxon-name-part></tp:taxon-name> (<tp:taxon-name><tp:taxon-name-part taxon-name-part-type="subfamily">Opiinae</tp:taxon-name-part></tp:taxon-name> I). (Paläarktische Region). Das Tierreich.</article-title><volume>91</volume>(<issue>1973</issue>): <fpage>1</fpage>–<lpage>620</lpage>.</mixed-citation></ref><ref id="B14"><mixed-citation xmlns:xlink="http://www.w3.org/1999/xlink" xlink:type="simple"><person-group><name name-style="western"><surname>van Achterberg</surname><given-names>C</given-names></name></person-group> (<year>2004</year>) <article-title>New Indo-Australian subgenera and species of the genera <italic><tp:taxon-name><tp:taxon-name-part taxon-name-part-type="genus">Xynobius</tp:taxon-name-part></tp:taxon-name></italic> Foerster and <italic><tp:taxon-name><tp:taxon-name-part taxon-name-part-type="genus">Ademoneuron</tp:taxon-name-part></tp:taxon-name></italic> Fischer (<tp:taxon-name><tp:taxon-name-part taxon-name-part-type="order">Hymenoptera</tp:taxon-name-part></tp:taxon-name>: <tp:taxon-name><tp:taxon-name-part taxon-name-part-type="family">Braconidae</tp:taxon-name-part></tp:taxon-name>: <tp:taxon-name><tp:taxon-name-part taxon-name-part-type="subfamily">Opiinae</tp:taxon-name-part></tp:taxon-name>).</article-title><source>Zoölogische Mededeelingen</source><volume>78</volume>: <fpage>313</fpage>–<lpage>329</lpage>.</mixed-citation></ref><ref id="B9"><mixed-citation xmlns:xlink="http://www.w3.org/1999/xlink" xlink:type="simple"><person-group><name name-style="western"><surname>Tobias</surname><given-names>VI</given-names></name><name name-style="western"><surname>Jakimavičius</surname><given-names>A</given-names></name></person-group> (<year>1986</year>) <article-title><tp:taxon-name><tp:taxon-name-part taxon-name-part-type="subfamily">Alysiinae</tp:taxon-name-part></tp:taxon-name> and <tp:taxon-name><tp:taxon-name-part taxon-name-part-type="subfamily">Opiinae</tp:taxon-name-part></tp:taxon-name>.</article-title> In: <person-group><name name-style="western"><surname>Medvedev</surname><given-names>GS</given-names></name></person-group> (<role>Ed.</role>) <issue-title>Opredelitel Nasekomych Evrospeiskoi Tsasti SSSR 3, Peredpontdatokrylye 4.</issue-title><source>Opr. Faune SSSR 147(3)5</source>, <fpage>7</fpage>–<lpage>231</lpage></mixed-citation></ref><ref id="B18"><mixed-citation xmlns:xlink="http://www.w3.org/1999/xlink" xlink:type="simple"><person-group><name name-style="western"><surname>Wharton</surname><given-names>RA</given-names></name></person-group> (<year>1988</year>) <article-title>Classification of the braconid subfamily <tp:taxon-name><tp:taxon-name-part taxon-name-part-type="subfamily">Opiinae</tp:taxon-name-part></tp:taxon-name> (<tp:taxon-name><tp:taxon-name-part taxon-name-part-type="order">Hymenoptera</tp:taxon-name-part></tp:taxon-name>).</article-title><source>Canadian Entomologist</source><volume>120</volume>(<issue>4</issue>): <fpage>333</fpage>–<lpage>360</lpage>. <ext-link xlink:type="simple" ext-link-type="doi" xlink:href="10.4039/Ent120333-4">https://doi.org/10.4039/Ent120333-4</ext-link></mixed-citation></ref><ref id="B20"><mixed-citation xmlns:xlink="http://www.w3.org/1999/xlink" xlink:type="simple"><person-group><name name-style="western"><surname>Wharton</surname><given-names>RA</given-names></name></person-group> (<year>2006</year>) <article-title>The species of <italic><tp:taxon-name><tp:taxon-name-part taxon-name-part-type="genus">Sternaulopius</tp:taxon-name-part></tp:taxon-name></italic> Fischer (<tp:taxon-name><tp:taxon-name-part taxon-name-part-type="order">Hymenoptera</tp:taxon-name-part></tp:taxon-name>: <tp:taxon-name><tp:taxon-name-part taxon-name-part-type="family">Braconidae</tp:taxon-name-part></tp:taxon-name>, <tp:taxon-name><tp:taxon-name-part taxon-name-part-type="subfamily">Opiinae</tp:taxon-name-part></tp:taxon-name>) and the braconid sternaulus.</article-title><source>Journal of <tp:taxon-name><tp:taxon-name-part taxon-name-part-type="order">Hymenoptera</tp:taxon-name-part></tp:taxon-name> Research</source><volume>15</volume>: <fpage>317</fpage>–<lpage>347</lpage>.</mixed-citation></ref><ref id="B7"><mixed-citation xmlns:xlink="http://www.w3.org/1999/xlink" xlink:type="simple"><person-group><name name-style="western"><surname>Li</surname><given-names>X-Y</given-names></name><name name-style="western"><surname>van Achterberg</surname><given-names>C</given-names></name><name name-style="western"><surname>Tan</surname><given-names>J-C</given-names></name></person-group> (<year>2013</year>) <article-title>Revision of the subfamily <tp:taxon-name><tp:taxon-name-part taxon-name-part-type="subfamily">Opiinae</tp:taxon-name-part></tp:taxon-name> (<tp:taxon-name><tp:taxon-name-part taxon-name-part-type="order">Hymenoptera</tp:taxon-name-part></tp:taxon-name>, <tp:taxon-name><tp:taxon-name-part taxon-name-part-type="family">Braconidae</tp:taxon-name-part></tp:taxon-name>) from Hunan (China), including thirty-six new species and two new genera.</article-title><source>ZooKeys</source><volume>268</volume>: <fpage>1</fpage>–<lpage>186</lpage>. <ext-link xlink:type="simple" ext-link-type="doi" xlink:href="10.3897/zookeys.326.5911">https://doi.org/10.3897/zookeys.326.5911</ext-link></mixed-citation></ref></ref-list></tp:taxon-treatment>
