# Supplementary material for: ﻿Two new Palaearctic species of Xynobius Foerster (Hymenoptera, Braconidae, Opiinae)
Source: Zookeys. 2023 May 3;1160:61–74. doi: 10.3897/zookeys.1160.103417 (PMC10172934; doi:10.3897/zookeys.1160.103417)
Supplement: XML Treatment for Xynobius subparallelus [file zookeys.1160.103417-treatment2.xml]

<!DOCTYPE tp:taxon-treatment
  PUBLIC "-//TaxonX//DTD Taxonomic Treatment Publishing DTD v0 20100105//EN" "tax-treatment-NSO.dtd">
<tp:taxon-treatment xmlns:tp="http://www.plazi.org/taxpub"><tp:treatment-meta><kwd-group><label>Taxon classification</label><kwd>
              <named-content content-type="kingdom">Animalia</named-content>
            </kwd><kwd>
              <named-content content-type="order">Hymenoptera</named-content>
            </kwd><kwd>
              <named-content content-type="family">Braconidae</named-content>
            </kwd></kwd-group><mixed-citation publication-type="journal"><person-group><name><surname>Han</surname><given-names>Yunjong</given-names></name><name><surname>van Achterberg</surname><given-names>Cornelis</given-names></name><name><surname>Lee</surname><given-names>Heung-Sik</given-names></name><name><surname>Kim</surname><given-names>Hyojoong</given-names></name></person-group><article-title>﻿Two new Palaearctic species of <italic><tp:taxon-name><tp:taxon-name-part taxon-name-part-type="genus" reg="Xynobius">Xynobius</tp:taxon-name-part></tp:taxon-name></italic> Foerster (<tp:taxon-name><tp:taxon-name-part taxon-name-part-type="order">Hymenoptera</tp:taxon-name-part></tp:taxon-name>, <tp:taxon-name><tp:taxon-name-part taxon-name-part-type="family">Braconidae</tp:taxon-name-part></tp:taxon-name>, <tp:taxon-name><tp:taxon-name-part taxon-name-part-type="subfamily">Opiinae</tp:taxon-name-part></tp:taxon-name>)</article-title><source>Zookeys</source><day>03</day><month>05</month><year>2023</year><volume>1160</volume><fpage>61</fpage><lpage>74</lpage><pub-id pub-id-type="doi">10.3897/zookeys.1160.103417</pub-id></mixed-citation></tp:treatment-meta><tp:nomenclature><label>﻿</label><tp:taxon-name>
            <object-id xmlns:xlink="http://www.w3.org/1999/xlink" content-type="arpha" xlink:type="simple">0B9688BC-77A1-583F-A1F1-B2EF4666AEF5</object-id>
            <tp:taxon-name-part taxon-name-part-type="genus" reg="Xynobius">Xynobius</tp:taxon-name-part>
            <tp:taxon-name-part taxon-name-part-type="species" reg="subparallelus">subparallelus</tp:taxon-name-part>
            <object-id xmlns:xlink="http://www.w3.org/1999/xlink" content-type="zoobank" xlink:type="simple">https://zoobank.org/ED84A031-AD98-4616-943A-9895E5BF4AF6</object-id>
          </tp:taxon-name><tp:taxon-authority>Han &amp; van Achterberg</tp:taxon-authority><tp:taxon-status xmlns:xlink="http://www.w3.org/1999/xlink" xlink:type="simple">sp. nov.</tp:taxon-status></tp:nomenclature><tp:treatment-sec sec-type="type material" id="SECID0E4NAC"><title>Type material.</title><p><bold><italic>Holotype</italic></bold>, ♀ (<named-content xmlns:xlink="http://www.w3.org/1999/xlink" content-type="dwc:institutional_code" xlink:title="Osaka Museum of Natural History" xlink:href="http://grbio.org/institution/osaka-museum-natural-history" xlink:type="simple">OMNH</named-content>), “Japan: Naihara, Totsukawa, Yoshino District, <named-content xmlns:xlink="http://www.w3.org/1999/xlink" content-type="dwc:verbatimCoordinates" xlink:type="simple"><named-content content-type="geo-json" specific-use="{&#34;type&#34;:&#34;Point&#34;,&#34;coordinates&#34;:[135.872222,34.096944]}" id="NCID0EPOAC" xlink:type="simple">34°05'49"N, 135°52'20"E</named-content></named-content>, 11.viii.2013, SW [= collected by sweeping], Shunpei Fujie, <named-content xmlns:xlink="http://www.w3.org/1999/xlink" content-type="dwc:institutional_code" xlink:title="Osaka Museum of Natural History" xlink:href="http://grbio.org/institution/osaka-museum-natural-history" xlink:type="simple">OMNH</named-content>”</p></tp:treatment-sec><tp:treatment-sec sec-type="diagnosis" id="SECID0EYOAC"><title>Diagnosis.</title><p>This species belongs to the <italic><tp:taxon-name><tp:taxon-name-part taxon-name-part-type="genus" reg="Xynobius">Xynobius</tp:taxon-name-part><tp:taxon-name-part taxon-name-part-type="species" reg="comatus">comatus</tp:taxon-name-part></tp:taxon-name></italic> group on account of the evenly and conspicuously setose middle lobe of the mesoscutum and scutellum (Figs <xref ref-type="fig" rid="F2">3</xref>, <xref ref-type="fig" rid="F2">4</xref>), but it differs from all other species by the subparallel-sided first tergite (Fig. <xref ref-type="fig" rid="F2">5</xref>; about 1.8× longer than its apical width), short temple (Fig. <xref ref-type="fig" rid="F2">8</xref>; eyes in dorsal view about 2.1× longer than temple), irregularly and weakly striate second tergite (Fig. <xref ref-type="fig" rid="F2">6</xref>), and vein m-cu of the fore wing that gradually merges into vein 2-CU1 (Fig. <xref ref-type="fig" rid="F2">2</xref>, but this character is rather variable in <italic><tp:taxon-name><tp:taxon-name-part taxon-name-part-type="genus" reg="Xynobius">X.</tp:taxon-name-part><tp:taxon-name-part taxon-name-part-type="species" reg="setosiscutum">setosiscutum</tp:taxon-name-part></tp:taxon-name></italic>). In addition, the notauli are largely absent on the mesoscutal disc (Fig. <xref ref-type="fig" rid="F2">4</xref>, a derived character state in common with <italic><tp:taxon-name><tp:taxon-name-part taxon-name-part-type="genus" reg="Xynobius">X.</tp:taxon-name-part><tp:taxon-name-part taxon-name-part-type="species" reg="setosiscutum">setosiscutum</tp:taxon-name-part></tp:taxon-name></italic> sp. nov. from Norway), and the second tergite is longitudinally striate (Fig. <xref ref-type="fig" rid="F2">6</xref>).</p><fig id="F1" position="float" orientation="portrait"><object-id xmlns:xlink="http://www.w3.org/1999/xlink" content-type="doi" xlink:type="simple">10.3897/zookeys.1160.103417.figure1</object-id><object-id xmlns:xlink="http://www.w3.org/1999/xlink" content-type="arpha" xlink:type="simple">9D901FC1-723D-5553-ACD0-5D5863943377</object-id><label>Figure 1.</label><caption><p><italic><tp:taxon-name><tp:taxon-name-part taxon-name-part-type="genus" reg="Xynobius">Xynobius</tp:taxon-name-part><tp:taxon-name-part taxon-name-part-type="species" reg="subparallelus">subparallelus</tp:taxon-name-part></tp:taxon-name></italic> Han &amp; van Achterberg, sp. nov., holotype, ♀, Japan, habitus, lateral.</p></caption><graphic xmlns:xlink="http://www.w3.org/1999/xlink" xlink:href="zookeys-1160-061_article-103417__-g001.jpg" position="float" orientation="portrait" xlink:type="simple" id="oo_845657.jpg"><uri content-type="original_file" xlink:type="simple">https://binary.pensoft.net/fig/845657</uri></graphic></fig><fig id="F2" position="float" orientation="portrait"><object-id xmlns:xlink="http://www.w3.org/1999/xlink" content-type="doi" xlink:type="simple">10.3897/zookeys.1160.103417.figures2-11</object-id><object-id xmlns:xlink="http://www.w3.org/1999/xlink" content-type="arpha" xlink:type="simple">686E2E27-21F1-5B5E-8A16-E442B322448D</object-id><label>Figures 2–11.</label><caption><p><italic><tp:taxon-name><tp:taxon-name-part taxon-name-part-type="genus" reg="Xynobius">Xynobius</tp:taxon-name-part><tp:taxon-name-part taxon-name-part-type="species" reg="subparallelus">subparallelus</tp:taxon-name-part></tp:taxon-name></italic> Han &amp; van Achterberg, sp. nov., holotype, ♀, Japan <bold>2</bold> wings <bold>3</bold> mesosoma lateral <bold>4</bold> mesosoma dorsal <bold>5</bold> propodeum and 1<sup>st</sup> metasomal segment dorsal <bold>6</bold> 2<sup>nd</sup> and following metasoma segments dorsal <bold>7</bold> head anterior <bold>8</bold> head dorsal <bold>9</bold> propodeum posterior and 1<sup>st</sup> metasomal segment basal <bold>10</bold> antenna <bold>11</bold> hind leg lateral. The arrow indicates the dorsope.</p></caption><graphic xmlns:xlink="http://www.w3.org/1999/xlink" xlink:href="zookeys-1160-061_article-103417__-g002.jpg" position="float" orientation="portrait" xlink:type="simple" id="oo_845658.jpg"><uri content-type="original_file" xlink:type="simple">https://binary.pensoft.net/fig/845658</uri></graphic></fig></tp:treatment-sec><tp:treatment-sec sec-type="description" id="SECID0EKDAE"><title>Description.</title><p>Female; length of body 2.7 mm, of fore wing 2.6 mm and of antenna about 3.4 mm.</p><p><bold><italic>Head</italic>.</bold> Antenna with 33 segments (Fig. <xref ref-type="fig" rid="F2">10</xref>), 1.2× longer than body; margin of antennal sockets strongly protruding, depression between antennal sockets (Fig. <xref ref-type="fig" rid="F2">7</xref>); length of eye in dorsal view 2.1× longer than temple (Fig. <xref ref-type="fig" rid="F2">8</xref>); height of head 1.35× longer than height of eye; vertex and frons punctate, setose except for large, smooth interspaces on vertex; no median keel on frons (Fig. <xref ref-type="fig" rid="F2">7</xref>); width of clypeus twice longer than its maximum height; hypoclypeal depression large (Fig. <xref ref-type="fig" rid="F2">7</xref>); length of the maxillary palp 1.4× longer than height of head; malar sulcus absent; occipital carina absent dorsally; mandible robust (Fig. <xref ref-type="fig" rid="F1">1</xref>), symmetric, gradually widened basally.</p><p><bold><italic>Mesosoma</italic>.</bold> Length of mesosoma 1.4× longer than its height (Fig. <xref ref-type="fig" rid="F2">3</xref>); pronope absent but with transverse crenulated groove (Fig. <xref ref-type="fig" rid="F2">4</xref>); mesopleuron largely smooth, but precoxal sulcus medially impressed and coarsely crenulate (Fig. <xref ref-type="fig" rid="F2">3</xref>); mesopleural sulcus largely smooth; notauli absent on disc except for a pair of short, deep impressions anteriorly (Fig. <xref ref-type="fig" rid="F2">4</xref>); mesoscutum and scutellum shiny, punctulate, and densely setose; medio-posterior depression of mesoscutum round and rather small (Fig. <xref ref-type="fig" rid="F2">4</xref>); scutellar sulcus medium-sized and distinctly crenulate; scutellum flat and only posteriorly narrowly sculptured; propodeum reticulate-rugose, with short medio-longitudinal carina anteriorly but posteriorly largely smooth between carinae (Figs <xref ref-type="fig" rid="F2">5</xref>, <xref ref-type="fig" rid="F2">9</xref>).</p><p><bold><italic>Wings</italic>.</bold> Fore wing (Fig. <xref ref-type="fig" rid="F2">2</xref>): pterostigma narrow elliptical, gradually narrowed apically; vein 1-SR+M sinuate; vein 2-SR distinctly oblique; vein 3-SR 1.7× longer than vein 2-SR; vein SR1 slightly curved; r:3-SR:SR1 = 4:26:46; vein m-cu distinctly antefurcal; second submarginal cell elongated; first subdiscal cell transverse and elongated (Fig. <xref ref-type="fig" rid="F2">2</xref>). Hind wing: vein m-cu oblique and only pigmented; vein 1r-m 0.5× as long as vein 1-M.</p><p><bold><italic>Legs</italic>.</bold> Length of hind femur 5.3× longer than its width (Fig. <xref ref-type="fig" rid="F2">11</xref>).</p><p><bold><italic>Metasoma</italic>.</bold> Length of first tergite 1.8× longer than its apical width, its surface rugose with longitudinal striae and rather flat in lateral view (Fig. <xref ref-type="fig" rid="F2">5</xref>); dorsope distinctly present (Figs <xref ref-type="fig" rid="F2">5</xref>, <xref ref-type="fig" rid="F2">9</xref>); second tergite finely and irregularly longitudinally striate medially (Fig. <xref ref-type="fig" rid="F2">6</xref>) and distinctly longer than third tergite; second metasomal suture absent (Fig. <xref ref-type="fig" rid="F2">6</xref>); following tergites smooth and with few setae posteriorly; length of setose part of ovipositor sheath 0.5× longer than length of first tergite and nearly 0.1× as long as fore wing, slightly protruding beyond apex of metasoma (Fig. <xref ref-type="fig" rid="F1">1</xref>).</p><p><bold><italic>Colour</italic>.</bold> Generally dark brown dorsally (Fig. <xref ref-type="fig" rid="F1">1</xref>); head, scape, mesopleuron and pronotum, yellowish brown; legs and palpi, pale brownish yellow.</p></tp:treatment-sec><tp:treatment-sec sec-type="distribution" id="SECID0EVHAE"><title>Distribution.</title><p>Japan (Honshu).</p></tp:treatment-sec><tp:treatment-sec sec-type="biology" id="SECID0E1HAE"><title>Biology.</title><p>Unknown.</p></tp:treatment-sec><tp:treatment-sec sec-type="etymology" id="SECID0E6HAE"><title>Etymology.</title><p>Named after the subparallel-sided first metasomal tergite; “<italic>sub</italic>” is Latin for “less than” and “<italic>parallelus</italic>” is Latin for “equidistantly sides”.</p></tp:treatment-sec><tp:treatment-sec sec-type="remarks" id="SECID0EJIAE"><title>Remarks.</title><p>The new species has a distinct dorsope, symmetric mandible, vein r much shorter than vein 2-SR and a large hypoclypeal depression; therefore, it belongs to the genus <italic><tp:taxon-name><tp:taxon-name-part taxon-name-part-type="genus" reg="Xynobius">Xynobius</tp:taxon-name-part></tp:taxon-name></italic>. Most important is the slender (subparallel-sided) first metasomal tergite, the irregularly and weakly longitudinally striate second tergite, the entirely setose mesoscutum and the reduced notauli (absent on most of mesoscutal disc and only distinct and crenulate anteriorly). In the key by <xref ref-type="bibr" rid="B8">Tobias (1998)</xref>, this species runs to the subgenus <tp:taxon-name><tp:taxon-name-part taxon-name-part-type="genus" reg="Opius"/><tp:taxon-name-part taxon-name-part-type="subgenus" reg="Apodesmia">Apodesmia</tp:taxon-name-part></tp:taxon-name> Foerster sensu Tobias and (surprisingly) to <tp:taxon-name><tp:taxon-name-part taxon-name-part-type="genus" reg="Opius">O.</tp:taxon-name-part> (<tp:taxon-name-part taxon-name-part-type="subgenus" reg="Opius">Opius</tp:taxon-name-part>) <tp:taxon-name-part taxon-name-part-type="species" reg="angusticellularis">angusticellularis</tp:taxon-name-part></tp:taxon-name> Tobias, 1998. This species has little to do with the new species because the mesosoma is only slightly longer than high in lateral view, the second and third metasomal tergites are granulate and the antenna has 22–24 segments. The new species runs in <xref ref-type="bibr" rid="B2">Chen and Weng (2005)</xref> to <tp:taxon-name><tp:taxon-name-part taxon-name-part-type="genus" reg="Opius">Opius</tp:taxon-name-part> (<tp:taxon-name-part taxon-name-part-type="subgenus" reg="Apodesmia">Apodesmia</tp:taxon-name-part>) <tp:taxon-name-part taxon-name-part-type="species" reg="isabella">isabella</tp:taxon-name-part></tp:taxon-name> Chen &amp; Weng, 2005, but it belongs to the genus <italic><tp:taxon-name><tp:taxon-name-part taxon-name-part-type="genus" reg="Apodesmia">Apodesmia</tp:taxon-name-part></tp:taxon-name></italic> Foerster, 1863 because the occipital carina is connected to the hypostomal carina ventrally, the second and third tergites are more or less coriaceous, and the clypeus is only 1.2× wider than long. Actually, the new species is similar to <italic><tp:taxon-name><tp:taxon-name-part taxon-name-part-type="genus" reg="Xynobius">Xynobius</tp:taxon-name-part><tp:taxon-name-part taxon-name-part-type="species" reg="wengi">wengi</tp:taxon-name-part></tp:taxon-name></italic> van Achterberg &amp; Li, 2013 because of the setose mesoscutum and scutellum and striate second metasomal tergite. However, <italic><tp:taxon-name><tp:taxon-name-part taxon-name-part-type="genus" reg="Xynobius">X.</tp:taxon-name-part><tp:taxon-name-part taxon-name-part-type="species" reg="wengi">wengi</tp:taxon-name-part></tp:taxon-name></italic> has the crenulate notauli present on the mesoscutal disc (only apical quarter absent; notauli nearly entirely absent on disc in <italic><tp:taxon-name><tp:taxon-name-part taxon-name-part-type="genus" reg="Xynobius">X.</tp:taxon-name-part><tp:taxon-name-part taxon-name-part-type="species" reg="subparallelus">subparallelus</tp:taxon-name-part></tp:taxon-name></italic>), vein m-cu of the fore wing postfurcal or subinterstitial (distinctly antefurcal in <italic><tp:taxon-name><tp:taxon-name-part taxon-name-part-type="genus" reg="Xynobius">X.</tp:taxon-name-part><tp:taxon-name-part taxon-name-part-type="species" reg="subparallelus">subparallelus</tp:taxon-name-part></tp:taxon-name></italic>), the first metasomal tergite about 1.3× longer than wide apically (about 1.8× in <italic><tp:taxon-name><tp:taxon-name-part taxon-name-part-type="genus" reg="Xynobius">X.</tp:taxon-name-part><tp:taxon-name-part taxon-name-part-type="species" reg="subparallelus">subparallelus</tp:taxon-name-part></tp:taxon-name></italic>), and the second tergite regularly and coarsely striate (irregularly and finely striate <italic><tp:taxon-name><tp:taxon-name-part taxon-name-part-type="genus" reg="Xynobius">X.</tp:taxon-name-part><tp:taxon-name-part taxon-name-part-type="species" reg="subparallelus">subparallelus</tp:taxon-name-part></tp:taxon-name></italic>).</p></tp:treatment-sec><ref-list><ref id="B8"><mixed-citation xmlns:xlink="http://www.w3.org/1999/xlink" xlink:type="simple"><person-group><name name-style="western"><surname>Tobias</surname><given-names>VI</given-names></name></person-group> (<year>1998</year>) <article-title><tp:taxon-name><tp:taxon-name-part taxon-name-part-type="subfamily">Alysiinae</tp:taxon-name-part></tp:taxon-name> (<tp:taxon-name><tp:taxon-name-part taxon-name-part-type="tribe">Dacnusini</tp:taxon-name-part></tp:taxon-name>) and <tp:taxon-name><tp:taxon-name-part taxon-name-part-type="subfamily">Opiinae</tp:taxon-name-part></tp:taxon-name>.</article-title> In: <person-group><name name-style="western"><surname>Ler</surname><given-names>PA</given-names></name></person-group> (<role>Ed.</role>) <issue-title>Keys to the Insects of Russian Far East (Vol.</issue-title><source>4). <tp:taxon-name><tp:taxon-name-part taxon-name-part-type="order">Neuropteroidea</tp:taxon-name-part></tp:taxon-name>, <tp:taxon-name><tp:taxon-name-part taxon-name-part-type="order">Mecoptera</tp:taxon-name-part></tp:taxon-name>, <tp:taxon-name><tp:taxon-name-part taxon-name-part-type="order">Hymenoptera</tp:taxon-name-part></tp:taxon-name> 3. Dal’nauka, Vladivostok</source>, <fpage>299</fpage>–<lpage>411</lpage>.</mixed-citation></ref><ref id="B2"><mixed-citation xmlns:xlink="http://www.w3.org/1999/xlink" xlink:type="simple"><person-group><name name-style="western"><surname>Chen</surname><given-names>J-H</given-names></name><name name-style="western"><surname>Weng</surname><given-names>R-Q</given-names></name></person-group> (<year>2005</year>) Systematic Studies on <tp:taxon-name><tp:taxon-name-part taxon-name-part-type="subfamily">Opiinae</tp:taxon-name-part></tp:taxon-name> of China (<tp:taxon-name><tp:taxon-name-part taxon-name-part-type="order">Hymenoptera</tp:taxon-name-part></tp:taxon-name>: <tp:taxon-name><tp:taxon-name-part taxon-name-part-type="family">Braconidae</tp:taxon-name-part></tp:taxon-name>). Fujian Science and Technology Publishing House, Fuzhou, [iii + 2 + 9 +] 269 pp.</mixed-citation></ref></ref-list></tp:taxon-treatment>
