# Supplementary material for: ﻿Two new Palaearctic species of Xynobius Foerster (Hymenoptera, Braconidae, Opiinae)
Source: Zookeys. 2023 May 3;1160:61–74. doi: 10.3897/zookeys.1160.103417 (PMC10172934; doi:10.3897/zookeys.1160.103417)
Supplement: XML Treatment for Xynobius setosiscutum [file zookeys.1160.103417-treatment3.xml]

<!DOCTYPE tp:taxon-treatment
  PUBLIC "-//TaxonX//DTD Taxonomic Treatment Publishing DTD v0 20100105//EN" "tax-treatment-NSO.dtd">
<tp:taxon-treatment xmlns:tp="http://www.plazi.org/taxpub"><tp:treatment-meta><kwd-group><label>Taxon classification</label><kwd>
              <named-content content-type="kingdom">Animalia</named-content>
            </kwd><kwd>
              <named-content content-type="order">Hymenoptera</named-content>
            </kwd><kwd>
              <named-content content-type="family">Braconidae</named-content>
            </kwd></kwd-group><mixed-citation publication-type="journal"><person-group><name><surname>Han</surname><given-names>Yunjong</given-names></name><name><surname>van Achterberg</surname><given-names>Cornelis</given-names></name><name><surname>Lee</surname><given-names>Heung-Sik</given-names></name><name><surname>Kim</surname><given-names>Hyojoong</given-names></name></person-group><article-title>﻿Two new Palaearctic species of <italic><tp:taxon-name><tp:taxon-name-part taxon-name-part-type="genus" reg="Xynobius">Xynobius</tp:taxon-name-part></tp:taxon-name></italic> Foerster (<tp:taxon-name><tp:taxon-name-part taxon-name-part-type="order">Hymenoptera</tp:taxon-name-part></tp:taxon-name>, <tp:taxon-name><tp:taxon-name-part taxon-name-part-type="family">Braconidae</tp:taxon-name-part></tp:taxon-name>, <tp:taxon-name><tp:taxon-name-part taxon-name-part-type="subfamily">Opiinae</tp:taxon-name-part></tp:taxon-name>)</article-title><source>Zookeys</source><day>03</day><month>05</month><year>2023</year><volume>1160</volume><fpage>61</fpage><lpage>74</lpage><pub-id pub-id-type="doi">10.3897/zookeys.1160.103417</pub-id></mixed-citation></tp:treatment-meta><tp:nomenclature><label>﻿</label><tp:taxon-name>
            <object-id xmlns:xlink="http://www.w3.org/1999/xlink" content-type="arpha" xlink:type="simple">53A718FD-9A4B-5069-84F8-8889B2FD24F6</object-id>
            <tp:taxon-name-part taxon-name-part-type="genus" reg="Xynobius">Xynobius</tp:taxon-name-part>
            <tp:taxon-name-part taxon-name-part-type="species" reg="setosiscutum">setosiscutum</tp:taxon-name-part>
            <object-id xmlns:xlink="http://www.w3.org/1999/xlink" content-type="zoobank" xlink:type="simple">https://zoobank.org/4CEA8E68-639C-4AD0-AEFD-041D92A8708C</object-id>
          </tp:taxon-name><tp:taxon-authority>van Achterberg</tp:taxon-authority><tp:taxon-status xmlns:xlink="http://www.w3.org/1999/xlink" xlink:type="simple">sp. nov.</tp:taxon-status><xref ref-type="fig" rid="F3">Figs 12</xref><xref ref-type="fig" rid="F4">, 13–23</xref></tp:nomenclature><tp:treatment-sec sec-type="type material" id="SECID0E5NAE"><title>Type material.</title><p><bold><italic>Holotype</italic></bold>, ♀ (<named-content xmlns:xlink="http://www.w3.org/1999/xlink" content-type="dwc:institutional_code" xlink:title="Naturalis Biodiversity Center" xlink:href="http://grbio.org/institution/naturalis-biodiversity-center" xlink:type="simple">RMNH</named-content>), “Norway: RY, Sokndal, Skittmyr, <named-content xmlns:xlink="http://www.w3.org/1999/xlink" content-type="dwc:verbatimCoordinates" xlink:type="simple"><named-content content-type="geo-json" specific-use="{&#34;type&#34;:&#34;Point&#34;,&#34;coordinates&#34;:[6.305400,58.350900]}" id="NCID0EQOAE" xlink:type="simple">58.3509°N, 6.3054°E</named-content></named-content>, 20.vii.–8.viii.2020, MT [= Malaise trap], J. Birkeland, <named-content xmlns:xlink="http://www.w3.org/1999/xlink" content-type="dwc:institutional_code" xlink:title="Naturalis Biodiversity Center" xlink:href="http://grbio.org/institution/naturalis-biodiversity-center" xlink:type="simple">RMNH</named-content>’21”. <bold><italic>Paratypes</italic></bold> (5): 1 ♂ (<named-content xmlns:xlink="http://www.w3.org/1999/xlink" content-type="dwc:institutional_code" xlink:title="Naturalis Biodiversity Center" xlink:href="http://grbio.org/institution/naturalis-biodiversity-center" xlink:type="simple">RMNH</named-content>), topotypic, but 10–20.vii.2020; 1 ♀ (<abbrev xmlns:xlink="http://www.w3.org/1999/xlink" xlink:title="Leiden and Museum Stavanger" id="ABBRID0EAPAE" xlink:type="simple">MSC</abbrev>), “Norway: RY, Ra, Hølland, <named-content xmlns:xlink="http://www.w3.org/1999/xlink" content-type="dwc:verbatimCoordinates" xlink:type="simple"><named-content content-type="geo-json" specific-use="{&#34;type&#34;:&#34;Point&#34;,&#34;coordinates&#34;:[5.835200,58.524500]}" id="NCID0EHPAE" xlink:type="simple">58.5245°N, 5.8352°E</named-content></named-content>, 29.vi. –16.vii.2020, MT, A.T. Mjøs, <named-content xmlns:xlink="http://www.w3.org/1999/xlink" content-type="dwc:institutional_code" xlink:title="Naturalis Biodiversity Center" xlink:href="http://grbio.org/institution/naturalis-biodiversity-center" xlink:type="simple">RMNH</named-content>’21”; 1 ♀ (<named-content xmlns:xlink="http://www.w3.org/1999/xlink" content-type="dwc:institutional_code" xlink:title="Naturalis Biodiversity Center" xlink:href="http://grbio.org/institution/naturalis-biodiversity-center" xlink:type="simple">RMNH</named-content>), “Norway: RY, Time, Mossige, <named-content xmlns:xlink="http://www.w3.org/1999/xlink" content-type="dwc:verbatimCoordinates" xlink:type="simple"><named-content content-type="geo-json" specific-use="{&#34;type&#34;:&#34;Point&#34;,&#34;coordinates&#34;:[5.723900,58.690000]}" id="NCID0EXPAE" xlink:type="simple">58.6900N 5.7239E</named-content></named-content>, 17.ix.–11.x.2020, MT, A.T. Mjøs, <named-content xmlns:xlink="http://www.w3.org/1999/xlink" content-type="dwc:institutional_code" xlink:title="Naturalis Biodiversity Center" xlink:href="http://grbio.org/institution/naturalis-biodiversity-center" xlink:type="simple">RMNH</named-content>’21”; 1 ♀ (<named-content xmlns:xlink="http://www.w3.org/1999/xlink" content-type="dwc:institutional_code" xlink:title="Naturalis Biodiversity Center" xlink:href="http://grbio.org/institution/naturalis-biodiversity-center" xlink:type="simple">RMNH</named-content>), “Norway: RI, Hjelmeland, <named-content xmlns:xlink="http://www.w3.org/1999/xlink" content-type="dwc:verbatimCoordinates" xlink:type="simple"><named-content content-type="geo-json" specific-use="{&#34;type&#34;:&#34;Point&#34;,&#34;coordinates&#34;:[6.165300,59.231200]}" id="NCID0EHQAE" xlink:type="simple">59.2312°N, 6.1653°E</named-content></named-content>, 16.ix.–31.x.2020, MT, A.T. Mjøs, <named-content xmlns:xlink="http://www.w3.org/1999/xlink" content-type="dwc:institutional_code" xlink:title="Naturalis Biodiversity Center" xlink:href="http://grbio.org/institution/naturalis-biodiversity-center" xlink:type="simple">RMNH</named-content>’21”; 1 ♀ (<named-content xmlns:xlink="http://www.w3.org/1999/xlink" content-type="dwc:institutional_code" xlink:title="Naturalis Biodiversity Center" xlink:href="http://grbio.org/institution/naturalis-biodiversity-center" xlink:type="simple">RMNH</named-content>), “Norway: ROY, Sokndal, Rekvei, Long. lat. <named-content xmlns:xlink="http://www.w3.org/1999/xlink" content-type="dwc:verbatimCoordinates" xlink:type="simple"><named-content content-type="geo-json" specific-use="{&#34;type&#34;:&#34;Point&#34;,&#34;coordinates&#34;:[6.155900,58.203500]}" id="NCID0EXQAE" xlink:type="simple">58.2035°N, 6.1559°E</named-content></named-content>, Malaise trap, 7.ix.2019, J. Birkeland”.</p></tp:treatment-sec><tp:treatment-sec sec-type="diagnosis" id="SECID0E3QAE"><title>Diagnosis.</title><p>Antenna with 32–34 segments, flagellum dark brown but apical segments more or less brown; temple medium-sized (Fig. <xref ref-type="fig" rid="F4">19</xref>; roundly narrowed and eye in dorsal view 2.6× longer than temple); mesoscutum and scutellum evenly and conspicuously setose (Fig. <xref ref-type="fig" rid="F4">15</xref>); notauli largely absent on mesoscutal disc (a derived character state in common with <italic><tp:taxon-name><tp:taxon-name-part taxon-name-part-type="genus" reg="Xynobius">X.</tp:taxon-name-part><tp:taxon-name-part taxon-name-part-type="species" reg="subparallelus">subparallelus</tp:taxon-name-part></tp:taxon-name></italic> sp. nov. from Japan); hind femur comparatively robust (Figs <xref ref-type="fig" rid="F3">12</xref>, <xref ref-type="fig" rid="F4">17</xref>; about 4× longer than wide); pterostigma narrow elliptical and gradually narrowed apically (Fig. <xref ref-type="fig" rid="F4">13</xref>); vein m-cu of fore wing distinctly antefurcal and posteriorly angulate with vein 2-CU1 (Fig. <xref ref-type="fig" rid="F4">13</xref>); first tergite distinctly widened posteriorly (Fig. <xref ref-type="fig" rid="F4">16</xref>; <xref ref-type="fig" rid="F1">1</xref>.2–1.4× longer than its apical width in ♀, about 1.6× longer in ♂); second tergite regularly and costate-like striate (Fig. <xref ref-type="fig" rid="F4">16</xref>) and third tergite smooth; setose part of ovipositor sheath shorter than first metasomal tergite (Fig. <xref ref-type="fig" rid="F4">17</xref>) and at most slightly protruding beyond apex of metasoma. The new species is very similar to <italic><tp:taxon-name><tp:taxon-name-part taxon-name-part-type="genus" reg="Xynobius">X.</tp:taxon-name-part><tp:taxon-name-part taxon-name-part-type="species" reg="subparallelus">subparallelus</tp:taxon-name-part></tp:taxon-name></italic> sp. nov. from Japan because of the reduction of the notauli and the conspicuous setosity of the mesoscutum and scutellum. However, it differs by having the first tergite distinctly widened posteriorly (subparallel-sided in <italic><tp:taxon-name><tp:taxon-name-part taxon-name-part-type="genus" reg="Xynobius">X.</tp:taxon-name-part><tp:taxon-name-part taxon-name-part-type="species" reg="subparallelus">subparallelus</tp:taxon-name-part></tp:taxon-name></italic>), distinctly wider temple (comparatively narrow), apex of third and fourth metasomal tergites yellow (blackish or dark brown), second tergite regularly and coarsely striate (finely and irregularly striate) and hind femur less slender, about 4× longer than wide (more robust, about 5× longer than wide).</p><fig id="F3" position="float" orientation="portrait"><object-id xmlns:xlink="http://www.w3.org/1999/xlink" content-type="doi" xlink:type="simple">10.3897/zookeys.1160.103417.figure12</object-id><object-id xmlns:xlink="http://www.w3.org/1999/xlink" content-type="arpha" xlink:type="simple">B25EB03F-776C-51AD-8A8F-88BE8AC6EDB8</object-id><label>Figure 12.</label><caption><p><italic><tp:taxon-name><tp:taxon-name-part taxon-name-part-type="genus" reg="Xynobius">Xynobius</tp:taxon-name-part><tp:taxon-name-part taxon-name-part-type="species" reg="setosiscutum">setosiscutum</tp:taxon-name-part></tp:taxon-name></italic> van Achterberg, sp. nov., holotype, ♀, Norway, habitus, lateral.</p></caption><graphic xmlns:xlink="http://www.w3.org/1999/xlink" xlink:href="zookeys-1160-061_article-103417__-g003.jpg" position="float" orientation="portrait" xlink:type="simple" id="oo_845659.jpg"><uri content-type="original_file" xlink:type="simple">https://binary.pensoft.net/fig/845659</uri></graphic></fig><fig id="F4" position="float" orientation="portrait"><object-id xmlns:xlink="http://www.w3.org/1999/xlink" content-type="doi" xlink:type="simple">10.3897/zookeys.1160.103417.figures13-23</object-id><object-id xmlns:xlink="http://www.w3.org/1999/xlink" content-type="arpha" xlink:type="simple">9653AB69-DF9A-55F6-BAC3-02BB78656987</object-id><label>Figures 13–23.</label><caption><p><italic><tp:taxon-name><tp:taxon-name-part taxon-name-part-type="genus" reg="Xynobius">Xynobius</tp:taxon-name-part><tp:taxon-name-part taxon-name-part-type="species" reg="setosiscutum">setosiscutum</tp:taxon-name-part></tp:taxon-name></italic> van Achterberg, sp. nov., holotype, ♀, Norway <bold>13</bold> wings <bold>14</bold> head and mesosoma lateral <bold>15</bold> mesosoma dorsal <bold>16</bold> propodeum and 1<sup>st</sup> to 4<sup>th</sup> metasomal segments dorsal <bold>17</bold> hind leg and metasoma lateral <bold>18</bold> head anterior <bold>19</bold> head dorsal <bold>20</bold> mandible latero-ventral <bold>21</bold> antenna <bold>22</bold> base of antenna <bold>23</bold> apex of antenna.</p></caption><graphic xmlns:xlink="http://www.w3.org/1999/xlink" xlink:href="zookeys-1160-061_article-103417__-g004.jpg" position="float" orientation="portrait" xlink:type="simple" id="oo_845660.jpg"><uri content-type="original_file" xlink:type="simple">https://binary.pensoft.net/fig/845660</uri></graphic></fig></tp:treatment-sec><tp:treatment-sec sec-type="description" id="SECID0EVVAE"><title>Description.</title><p>Holotype, ♀, length of body 3.0 mm, of fore wing 3.3 mm.</p><p><bold><italic>Head</italic>.</bold> Antenna with 34 segments and 1.2× as long as fore wing; third segment 1.4× longer than fourth segment, length of third, fourth and penultimate segments 4.7×, 3.3×, and 2.5× their width, respectively (Figs <xref ref-type="fig" rid="F4">21</xref>, <xref ref-type="fig" rid="F4">22</xref>); width of head 1.8× its median length in dorsal view; no depression behind stemmaticum; vertex flattened and punctulate; OOL: diameter of ocellus: POL= 37:15:22 (Fig. <xref ref-type="fig" rid="F4">19</xref>); frons largely flattened and setose (Fig. <xref ref-type="fig" rid="F4">18</xref>); face finely punctate, shiny and with conspicuously long setae (Fig. <xref ref-type="fig" rid="F4">18</xref>); clypeus convex dorsally, semi-circular, largely smooth (except punctulation because of very long setae) and its ventral margin thick and concave, width of clypeus 2.1× its maximum height and 0.5× minimum width of face; hypoclypeal depression large and deep (Fig. <xref ref-type="fig" rid="F4">18</xref>); eye in dorsal view 2.6× longer than temple and temple behind eye roundly narrowed (Fig. <xref ref-type="fig" rid="F4">19</xref>); occipital carina distinct but dorsally finer and medio-dorsally absent (Fig. <xref ref-type="fig" rid="F4">19</xref>); temple and malar space smooth; length of malar space 0.8× basal width of mandible and 0.2× height of eye; malar suture nearly complete, shallow; mandible slightly twisted apically, both teeth robust, basally symmetric or nearly so, basal half with lamelliform ventral carina (Figs <xref ref-type="fig" rid="F4">18</xref>, <xref ref-type="fig" rid="F4">20</xref>); length of maxillary palp 1.3× height of head; labial palp segments elongate.</p><p><bold><italic>Mesosoma</italic>.</bold> Length of mesosoma 1.5× its height (Fig. <xref ref-type="fig" rid="F4">14</xref>); laterally pronotum smooth only anteriorly, medially and posteriorly with few crenulae; dorsal pronope absent, medial area rather short, laterally with narrow groove; propleuron weakly evenly convex, with long setae, shiny and smooth (Fig. <xref ref-type="fig" rid="F4">14</xref>); mesopleuron smooth except for coarsely crenulate precoxal sulcus medially (Fig. <xref ref-type="fig" rid="F4">14</xref>); mesosternum densely setose; postpectal carina absent; pleural sulcus smooth or nearly so; mesosternal sulcus narrow and finely crenulate; metapleuron largely smooth dorsally and ventrally rugulose, long setose (Fig. <xref ref-type="fig" rid="F4">14</xref>); mesoscutum steeply raised above pronotum, densely setose, rather shiny and punctulate; notauli short, only impressed anteriorly and absent on most of mesoscutum, rather deep and largely smooth (Fig. <xref ref-type="fig" rid="F4">15</xref>); medio-posterior depression of mesoscutum rather deep medially, linear and medium-sized; transverse suture of mesoscutum present; scutellar sulcus deep and broad medially, with four carinae and medially 0.2× as long as scutellum; scutellum largely smooth and setose, punctulate, weakly convex, with narrow subposterior depression (Fig. <xref ref-type="fig" rid="F4">15</xref>); side of scutellum partly punctate (Fig. <xref ref-type="fig" rid="F4">15</xref>); propodeum largely vermiculate-rugose but posteriorly largely smooth between carinae, anteriorly with short medio-longitudinal carina (Figs <xref ref-type="fig" rid="F4">15</xref>, <xref ref-type="fig" rid="F4">16</xref>).</p><p><bold><italic>Wings</italic>.</bold> Fore wing (Fig. <xref ref-type="fig" rid="F4">13</xref>): pterostigma elongate-elliptical, 5× as long as its maximum width and gradually merging into vein 1-R1; vein M+CU1 weakly curved and only distal quarter sclerotized; 1-R1 reaching wing apex; r:3-SR:SR1 = 4:45:72; 2-SR:3-SR:r-m = 20:45:16; vein r slightly widened, its length 0.3× width of pterostigma, arising far before middle of pterostigma; 2-SR straight; m-cu distinctly antefurcal, largely unpigmented and slightly curved, angled with 2-CU1; cu-a slightly postfurcal and vertical; 1-CU1 widened; vein 3-CU1 distinctly longer than vein CU1b (Fig. <xref ref-type="fig" rid="F4">13</xref>). Hind wing: M+CU:1-M:1r-m = 20:21:12; cu-a straight; m-cu present.</p><p><bold><italic>Legs</italic>.</bold> Second to fourth fore tarsal segments hardly longer than wide; hind femur, tibia and basitarsus 4.0×, 9.6×, and 5.3× as long as wide, respectively (Fig. <xref ref-type="fig" rid="F4">17</xref>); hind femur densely and long setose.</p><p><bold><italic>Metasoma</italic>.</bold> First tergite 1.2× as long as wide apically and slightly widened apically, dorsope rather small, its surface convex medially and largely coarsely striate, dorsal carinae distinct in basal third of tergite (Fig. <xref ref-type="fig" rid="F4">16</xref>); second tergite regularly costate-like striate and following tergites smooth; second suture absent dorsally, except laterally; setose part of ovipositor sheath 0.04× as long as fore wing (entire sheath 0.06×), 0.3× first tergite, and 0.1× as long as hind tibia; sheath slightly protruding beyond apex of metasoma; hypopygium truncate ventro-apically, membranous medially and about 0.6× as long as first tergite (Fig. <xref ref-type="fig" rid="F4">17</xref>).</p><p><bold><italic>Colour</italic>.</bold> Black or blackish brown; scape and pedicel largely (but dorsally partly dark brown), mandible, palpi, coxae, trochanters and trochantelli and femora basally ivory or whitish; hind tarsus infuscate; remainder of legs, head except occiput, vertex and frons medially, mesoscutum antero-laterally, scutellum laterally, pronotum partly, mesopleuron antero-dorsally and ventrally, third to fifth tergites apically, sixth and seventh tergites, and metasoma ventrally yellow; scutellum mainly dark reddish brown; pronotum medially and propleuron, pterostigma, and most veins brown; antenna dark brown, ventrobasally yellowish, apically nearly brown; ovipositor sheath dark brown; wing membrane subhyaline (Fig. <xref ref-type="fig" rid="F4">13</xref>).</p><p><bold><italic>Variation</italic>.</bold> Length of body 2.9–3.1 mm, of fore wing 3.2–3.5 mm (of ♂ 2.9 mm); antennal segments in ♀ 32 (2) and 34 (2) and in ♂ 33 (1); flagellum dark brown or brown; mesoscutum posteriorly entirely black or partly brown and medio-posterior depression droplet-shaped or linear; vein m-cu of fore wing angled with vein 2-CU1 or gradually merging into vein 2-CU1; hind femur 4.0–4.2× longer than wide; first tergite 1.2–1.4× longer than wide apically in ♀ (about 1.6× longer in ♂); length of setose part of ovipositor sheath 0.03–0.04× fore wing (exposed sheath 0.06–0.08×).</p></tp:treatment-sec><tp:treatment-sec sec-type="distribution" id="SECID0EP1AE"><title>Distribution.</title><p>Southwestern Norway.</p></tp:treatment-sec><tp:treatment-sec sec-type="biology" id="SECID0EU1AE"><title>Biology.</title><p>Unknown.</p></tp:treatment-sec><tp:treatment-sec sec-type="etymology" id="SECID0EZ1AE"><title>Etymology.</title><p>Named after the entirely and conspicuously setose mesoscutum; “<italic>setosus</italic>” is Latin for “bristly”, and “<italic>scutum</italic>” is Latin for “shield”.</p></tp:treatment-sec><tp:treatment-sec sec-type="remarks" id="SECID0ED2AE"><title>Remarks.</title><p>This species runs to the subgenus <tp:taxon-name><tp:taxon-name-part taxon-name-part-type="genus" reg="Opius"/><tp:taxon-name-part taxon-name-part-type="subgenus" reg="Allotypus">Allotypus</tp:taxon-name-part></tp:taxon-name> Foerster sensu Fischer, and with difficulty to <italic><tp:taxon-name><tp:taxon-name-part taxon-name-part-type="genus" reg="Opius">Opius</tp:taxon-name-part><tp:taxon-name-part taxon-name-part-type="species" reg="saevulus">saevulus</tp:taxon-name-part></tp:taxon-name></italic> Fischer, 1958 (mesosoma less than 1.5× longer than high in lateral view) or <italic><tp:taxon-name><tp:taxon-name-part taxon-name-part-type="genus" reg="Opius">O.</tp:taxon-name-part><tp:taxon-name-part taxon-name-part-type="species" reg="irregularis">irregularis</tp:taxon-name-part></tp:taxon-name></italic> Wesmael, 1835 (mesosoma 1.5× longer than high in lateral view), in the keys by <xref ref-type="bibr" rid="B3">Fischer (1972)</xref>. Both of these species have nothing in common with the new species and both belong to the genus <italic><tp:taxon-name><tp:taxon-name-part taxon-name-part-type="genus" reg="Apodesmia">Apodesmia</tp:taxon-name-part></tp:taxon-name></italic> Foerster, 1863 because the occipital carina is curved and connected to hypostomal carina. Actually, the new species is more related to <italic><tp:taxon-name><tp:taxon-name-part taxon-name-part-type="genus" reg="Xynobius">X.</tp:taxon-name-part><tp:taxon-name-part taxon-name-part-type="species" reg="aciculatus">aciculatus</tp:taxon-name-part></tp:taxon-name></italic> (Thomson, 1895) because they share the setose middle lobe of the mesoscutum, the striate second tergite, the (at least partly) yellow face and clypeus, and the comparatively robust first tergite in females. The new species has the lateral mesoscutal lobes largely setose medially (glabrous in <italic><tp:taxon-name><tp:taxon-name-part taxon-name-part-type="genus" reg="Xynobius">X.</tp:taxon-name-part><tp:taxon-name-part taxon-name-part-type="species" reg="aciculatus">aciculatus</tp:taxon-name-part></tp:taxon-name></italic>); vein 3-CU1 of fore wing distinctly longer than vein CU1b (about of equal length); vein r of fore wing widened and shorter (narrow and longer); antenna of ♀ with 32–34 segments (with 28–31 segments); sixth metasomal tergite yellow largely dark brown); second tergite coarsely striate (finely striate); notauli largely absent on mesoscutal disc (notauli complete on disc); and vein m-cu of fore wing antefurcal (postfurcal).</p></tp:treatment-sec><tp:treatment-sec><!--Section generated to contain objects referenced in tp:taxon-treatment.--><fig id="F1" position="float" orientation="portrait"><object-id xmlns:xlink="http://www.w3.org/1999/xlink" content-type="doi" xlink:type="simple">10.3897/zookeys.1160.103417.figure1</object-id><object-id xmlns:xlink="http://www.w3.org/1999/xlink" content-type="arpha" xlink:type="simple">9D901FC1-723D-5553-ACD0-5D5863943377</object-id><label>Figure 1.</label><caption><p><italic><tp:taxon-name><tp:taxon-name-part taxon-name-part-type="genus" reg="Xynobius">Xynobius</tp:taxon-name-part><tp:taxon-name-part taxon-name-part-type="species" reg="subparallelus">subparallelus</tp:taxon-name-part></tp:taxon-name></italic> Han &amp; van Achterberg, sp. nov., holotype, ♀, Japan, habitus, lateral.</p></caption><graphic xmlns:xlink="http://www.w3.org/1999/xlink" xlink:href="zookeys-1160-061_article-103417__-g001.jpg" position="float" orientation="portrait" xlink:type="simple" id="oo_845657.jpg"><uri content-type="original_file" xlink:type="simple">https://binary.pensoft.net/fig/845657</uri></graphic></fig></tp:treatment-sec><ref-list><ref id="B3"><mixed-citation xmlns:xlink="http://www.w3.org/1999/xlink" xlink:type="simple"><person-group><name name-style="western"><surname>Fischer</surname><given-names>M</given-names></name></person-group> (<year>1972</year>) <article-title><tp:taxon-name><tp:taxon-name-part taxon-name-part-type="order">Hymenoptera</tp:taxon-name-part></tp:taxon-name><tp:taxon-name><tp:taxon-name-part taxon-name-part-type="family">Braconidae</tp:taxon-name-part></tp:taxon-name> (<tp:taxon-name><tp:taxon-name-part taxon-name-part-type="subfamily">Opiinae</tp:taxon-name-part></tp:taxon-name> I). (Paläarktische Region). Das Tierreich.</article-title><volume>91</volume>(<issue>1973</issue>): <fpage>1</fpage>–<lpage>620</lpage>.</mixed-citation></ref></ref-list></tp:taxon-treatment>
